# Supplementary material for: Multiple Dataset-Based Insights into the Phylogeny and Phylogeography of the Genus Exbucklandia (Hamamelidaceae): Additional Evidence on the Evolutionary History of Tropical Plants
Source: Plants (Basel). 2025 Mar 29;14(7):1061. doi: 10.3390/plants14071061 (PMC11991608; doi:10.3390/plants14071061)
Supplement: Supplementary file 1 [file plants-14-01061-s001.zip]

Archive with 1 entries (1 files):
- plants-3469960-supplementary.pdf
